# Supplementary material for: Leveraging multiple approaches for the detection of pathogenic deep intronic variants in developmental and epileptic encephalopathies: A case report
Source: Epilepsia Open. 2024 Jan 5;9(2):758–64. doi: 10.1002/epi4.12887 (PMC10984288; doi:10.1002/epi4.12887)
Supplement: Supplementary file 2 — Table S1. [file EPI4-9-758-s001.xlsx]

## Sheet: Patient
Chr	Start	End	Name	Null	Strand	ExcludedBases	Coverage	IntronDepth	IntronDepth25Percentile	IntronDepth50Percentile	IntronDepth75Percentile	ExonToIntronReadsLeft	ExonToIntronReadsRight	IntronDepthFirst50bp	IntronDepthLast50bp	SpliceLeft	SpliceRight	SpliceExact	IRratio	Warnings
17	2593330	2638098	PAFAH1B1/ENSG00000007168/clean	0	+	766	0.991569	21.573	13	21	32	0	9	0	11.7	0	70	0	0.235583	LowSplicing
17	2594006	2613657	PAFAH1B1/ENSG00000007168/clean	0	+	50	0.996633	30.7147	20	30	42	69	31	71.65	41	70	0	0	0.304967	LowSplicing
17	2594006	2638098	PAFAH1B1/ENSG00000007168/clean	0	+	403	0.998352	21.7132	13	21	32	69	9	71.65	11.7	70	70	67	0.236751	-
17	2609568	2676313	PAFAH1B1/ENSG00000007168/clean	0	+	5145	0.988718	15.7653	9	15	29	6	15	5.15	13.9	0	1	0	0.940353	LowSplicing
17	2613862	2638098	PAFAH1B1/ENSG00000007168/clean	0	+	148	0.999751	16.3657	11	16	24	17	9	13	11.7	0	70	0	0.189493	LowSplicing
17	2638320	2665371	PAFAH1B1/ENSG00000007168/clean	0	+	3312	0.998821	28.3214	10	18	76	61	10	56.15	10	77	67	66	0.268904	NonUniformIntronCover
17	2638320	2666015	PAFAH1B1/ENSG00000007168/clean	0	+	3407	0.993412	26.9385	10	17	75	61	3	56.15	0.15	77	77	4	0.259177	MinorIsoform
17	2638320	2666991	PAFAH1B1/ENSG00000007168/clean	0	+	3492	0.991779	24.8377	9	16	74	61	1	56.15	1	77	87	0	0.222087	LowSplicing
17	2665456	2666015	PAFAH1B1/ENSG00000007168/clean	0	+	10	0.759563	2.23982	1	2	3	5	3	2	0.15	73	77	73	0.0282663	-
17	2666090	2666991	PAFAH1B1/ENSG00000007168/clean	0	+	10	0.94725	2.20168	1	2	4	3	1	3	1	87	87	87	0.0246821	NonUniformIntronCover
17	2667198	2670162	PAFAH1B1/ENSG00000007168/clean	0	+	227	0.839605	3.24201	1	3	5	6	2	4.2	1	93	93	93	0.033686	NonUniformIntronCover
17	2667198	2670274	PAFAH1B1/ENSG00000007168/clean	0	+	339	0.839605	3.24201	1	3	5	6	114	4.2	115.15	93	0	0	0.033686	LowCover
17	2667500	2670162	PAFAH1B1/ENSG00000007168/clean	0	+	10	0.834465	3.16949	1	3	5	3	2	2.8	1	0	93	0	0.0329573	LowCover
17	2670331	2672654	PAFAH1B1/ENSG00000007168/clean	0	+	53	0.992511	14.3205	10	14	20.25	12	20	12	18.1	84	84	84	0.145651	-
17	2672757	2674059	PAFAH1B1/ENSG00000007168/clean	0	+	70	0.978896	8.24494	6	8	13	17	14	7.5	14	53	53	53	0.134622	-
17	2674288	2676504	PAFAH1B1/ENSG00000007168/clean	0	+	201	1	11.8959	9	12	15	5	25	6	20.65	68	68	68	0.148893	-
17	2674288	2680163	PAFAH1B1/ENSG00000007168/clean	0	+	403	0.958882	8.85342	5	9	12	5	9	6	8	68	114	0	0.0720649	LowCover
17	2676606	2680163	PAFAH1B1/ENSG00000007168/clean	0	+	100	0.934915	7.18149	5	7	10	8	9	8.5	8	114	114	114	0.0592623	-
17	2683685	2683913	PAFAH1B1/ENSG00000007168/known-exon	0	+	10	1	37.1591	35	36	43.25	57	36	49.7	35.8	0	0	0	1	LowSplicing

## Sheet: control 1
Chr	Start	End	Name	Null	Strand	ExcludedBases	Coverage	IntronDepth	IntronDepth25Percentile	IntronDepth50Percentile	IntronDepth75Percentile	ExonToIntronReadsLeft	ExonToIntronReadsRight	IntronDepthFirst50bp	IntronDepthLast50bp	SpliceLeft	SpliceRight	SpliceExact	IRratio	Warnings
17	2593330	2638098	PAFAH1B1/ENSG00000007168/clean	0	+	1222	0.63875	0.846843	0	1	2	0	0	1	0	0	3	0	0.22014	LowCover
17	2594006	2613657	PAFAH1B1/ENSG00000007168/clean	0	+	424	0.666043	0.982317	0	1	2	0	0	0.2	0	3	0	0	0.24667	LowCover
17	2594006	2638098	PAFAH1B1/ENSG00000007168/clean	0	+	859	0.638956	0.847355	0	1	2	0	0	0.2	0	3	3	3	0.220243	LowCover
17	2609568	2676313	PAFAH1B1/ENSG00000007168/clean	0	+	5601	0.603019	0.757544	0	1	1	2	2	2.1	2	0	0	0	1	LowCover
17	2613862	2638098	PAFAH1B1/ENSG00000007168/clean	0	+	230	0.617262	0.793107	0	1	2	2	0	1.8	0	0	3	0	0.209092	LowCover
17	2638320	2665371	PAFAH1B1/ENSG00000007168/clean	0	+	3312	0.58128	0.703169	0	1	1	0	3	0.7	2	5	6	5	0.104901	LowCover
17	2638320	2666015	PAFAH1B1/ENSG00000007168/clean	0	+	3407	0.578434	0.696068	0	1	1	0	0	0.7	0	5	1	0	0.122202	LowCover
17	2638320	2666991	PAFAH1B1/ENSG00000007168/clean	0	+	3492	0.570475	0.676164	0	1	1	0	0	0.7	0	5	3	0	0.119123	LowCover
17	2665456	2666015	PAFAH1B1/ENSG00000007168/clean	0	+	10	0.455373	0.38914	0	0	2	1	0	0	0	1	1	1	0.28013	LowCover
17	2666090	2666991	PAFAH1B1/ENSG00000007168/clean	0	+	10	0.353535	0.134454	0	0	1	0	0	0	0	3	3	3	0.0428954	LowCover
17	2667198	2670162	PAFAH1B1/ENSG00000007168/clean	0	+	227	0.704786	1	0	1	1	0	1	0	1	3	3	3	0.25	LowCover
17	2667198	2670274	PAFAH1B1/ENSG00000007168/clean	0	+	339	0.704786	1	0	1	1	0	4	0	4.75	3	0	0	0.25	LowCover
17	2667500	2670162	PAFAH1B1/ENSG00000007168/clean	0	+	10	0.715309	1	0	1	1	1	1	1	1	0	3	0	0.25	LowCover
17	2670331	2672654	PAFAH1B1/ENSG00000007168/clean	0	+	53	0.622907	1.00771	0	1	2	1	0	1.65	0	0	1	0	0.50192	LowCover
17	2672757	2674059	PAFAH1B1/ENSG00000007168/clean	0	+	70	0.642857	0.856275	0	1	2	0	0	0	0.6	3	3	3	0.222047	LowCover
17	2674288	2676504	PAFAH1B1/ENSG00000007168/clean	0	+	201	0.484864	0.462206	0	0	1	0	4	0	2.55	3	3	3	0.1335	LowCover
17	2674288	2680163	PAFAH1B1/ENSG00000007168/anti-near	0	+	403	0.536732	0.591781	0	1	2	0	2	0	0.5	3	3	0	0.16476	LowCover
17	2676606	2680163	PAFAH1B1/ENSG00000007168/anti-near	0	+	100	0.566966	0.684743	0	1	2	0	2	1	0.5	3	3	3	0.185832	LowCover
17	2683685	2683913	PAFAH1B1/ENSG00000007168/known-exon+anti-near+anti-over	0	+	37	0.198953	0	0	0	0	2	1	2	0	0	0	0	0	LowCover

## Sheet: control2
Chr	Start	End	Name	Null	Strand	ExcludedBases	Coverage	IntronDepth	IntronDepth25Percentile	IntronDepth50Percentile	IntronDepth75Percentile	ExonToIntronReadsLeft	ExonToIntronReadsRight	IntronDepthFirst50bp	IntronDepthLast50bp	SpliceLeft	SpliceRight	SpliceExact	IRratio	Warnings
17	2593330	2638098	PAFAH1B1/ENSG00000007168/clean	0	+	1222	0.452533	0.381343	0	0	1	0	0	0	0	0	2	0	0.160138	LowCover
17	2594006	2613657	PAFAH1B1/ENSG00000007168/clean	0	+	424	0.502002	0.505006	0	1	1	1	2	1.05	3.55	2	0	0	0.201599	LowCover
17	2594006	2638098	PAFAH1B1/ENSG00000007168/clean	0	+	859	0.455763	0.389419	0	0	1	1	0	1.05	0	2	2	2	0.162976	LowCover
17	2609568	2676313	PAFAH1B1/ENSG00000007168/clean	0	+	5601	0.455253	0.388135	0	0	1	0	1	0	1	0	0	0	1	LowCover
17	2613862	2638098	PAFAH1B1/ENSG00000007168/clean	0	+	230	0.418729	0.296855	0	0	1	1	0	0	0	0	2	0	0.129244	LowCover
17	2638320	2665371	PAFAH1B1/ENSG00000007168/clean	0	+	3312	0.498715	0.496788	0	0	1	0	0	0	0	2	2	2	0.198971	LowCover
17	2638320	2666015	PAFAH1B1/ENSG00000007168/clean	0	+	3407	0.492795	0.481988	0	0	1	0	0	0	0	2	2	0	0.194194	LowCover
17	2638320	2666991	PAFAH1B1/ENSG00000007168/clean	0	+	3492	0.492831	0.482081	0	0	1	0	0	0	0	2	2	0	0.194224	LowCover
17	2665456	2666015	PAFAH1B1/ENSG00000007168/clean	0	+	10	0.236794	0	0	0	0	0	0	0	0	2	2	2	0	LowCover
17	2666090	2666991	PAFAH1B1/ENSG00000007168/clean	0	+	10	0.493827	0.484594	0	0	1	0	0	0	0	2	2	2	0.195039	LowCover
17	2667198	2670162	PAFAH1B1/ENSG00000007168/clean	0	+	227	0.322981	0.0575342	0	0	1	1	1	1	1	1	1	1	0.0544041	LowCover
17	2667198	2670274	PAFAH1B1/ENSG00000007168/clean	0	+	339	0.322981	0.0575342	0	0	1	1	4	1	4.45	1	0	0	0.0544041	LowCover
17	2667500	2670162	PAFAH1B1/ENSG00000007168/clean	0	+	10	0.31184	0.0301318	0	0	1	0	1	0	1	0	1	0	0.0292505	LowCover
17	2670331	2672654	PAFAH1B1/ENSG00000007168/clean	0	+	53	0.588546	0.721366	0	1	1	0	1	0	0	1	1	1	0.419066	LowCover
17	2672757	2674059	PAFAH1B1/ENSG00000007168/clean	0	+	70	0.478084	0.445344	0	0	1	1	2	0.75	2	0	0	0	1	LowCover
17	2674288	2676504	PAFAH1B1/ENSG00000007168/clean	0	+	201	0.526055	0.565056	0	1	1	0	1	0	0.55	2	2	2	0.22029	LowCover
17	2674288	2680163	PAFAH1B1/ENSG00000007168/anti-near	0	+	403	0.489218	0.473059	0	0	1	0	0	0	0	2	4	0	0.105757	LowCover
17	2676606	2680163	PAFAH1B1/ENSG00000007168/anti-near	0	+	100	0.467747	0.419378	0	0	1	0	0	0	0	4	4	4	0.0948953	LowCover
17	2683685	2683913	PAFAH1B1/ENSG00000007168/known-exon+anti-near+anti-over	0	+	37	0.0628272	0	0	0	0	1	1	0.35	0	0	0	0	0	LowCover

## Sheet: control3
Chr	Start	End	Name	Null	Strand	ExcludedBases	Coverage	IntronDepth	IntronDepth25Percentile	IntronDepth50Percentile	IntronDepth75Percentile	ExonToIntronReadsLeft	ExonToIntronReadsRight	IntronDepthFirst50bp	IntronDepthLast50bp	SpliceLeft	SpliceRight	SpliceExact	IRratio	Warnings
17	2593330	2638098	PAFAH1B1/ENSG00000007168/clean	0	+	1222	0.579732	0.699311	0	1	1	0	0	0	0	0	3	0	0.189038	LowCover
17	2594006	2613657	PAFAH1B1/ENSG00000007168/clean	0	+	424	0.66339	0.908464	0	1	2	1	1	1	0	3	0	0	0.232435	LowCover
17	2594006	2638098	PAFAH1B1/ENSG00000007168/clean	0	+	859	0.581593	0.703961	0	1	1	1	0	1	0	3	3	3	0.190056	LowCover
17	2609568	2676313	PAFAH1B1/ENSG00000007168/clean	0	+	5601	0.528605	0.57151	0	1	1	1	1	1	2	0	0	0	1	LowCover
17	2613862	2638098	PAFAH1B1/ENSG00000007168/clean	0	+	230	0.516079	0.540192	0	1	1	3	0	2	0	0	3	0	0.152588	LowCover
17	2638320	2665371	PAFAH1B1/ENSG00000007168/clean	0	+	3312	0.502506	0.506265	0	1	1	0	0	0	0	1	1	1	0.336106	LowCover
17	2638320	2666015	PAFAH1B1/ENSG00000007168/clean	0	+	3407	0.503664	0.50916	0	1	1	0	0	0	0	1	2	0	0.202921	LowCover
17	2638320	2666991	PAFAH1B1/ENSG00000007168/clean	0	+	3492	0.500218	0.500546	0	1	1	0	1	0	1	1	2	0	0.200175	LowCover
17	2665456	2666015	PAFAH1B1/ENSG00000007168/clean	0	+	10	0.553734	0.633484	0	1	1	0	0	0	0	2	2	2	0.24055	LowCover
17	2666090	2666991	PAFAH1B1/ENSG00000007168/clean	0	+	10	0.406285	0.266106	0	0	1	0	1	0	1	2	2	2	0.117429	LowCover
17	2667198	2670162	PAFAH1B1/ENSG00000007168/clean	0	+	227	0.323347	0.0584475	0	0	1	0	0	0.05	0	5	5	5	0.0115544	LowCover
17	2667198	2670274	PAFAH1B1/ENSG00000007168/clean	0	+	339	0.323347	0.0584475	0	0	1	0	2	0.05	3	5	0	0	0.0115544	LowCover
17	2667500	2670162	PAFAH1B1/ENSG00000007168/clean	0	+	10	0.31448	0.0367232	0	0	1	1	0	0	0	0	5	0	0.00729108	LowCover
17	2670331	2672654	PAFAH1B1/ENSG00000007168/clean	0	+	53	0.684141	0.991189	0	1	2	0	1	0	1	1	1	1	0.497788	LowCover
17	2672757	2674059	PAFAH1B1/ENSG00000007168/clean	0	+	70	0.82711	1.0668	1	1	2	2	0	0.4	0	0	0	0	1	LowCover
17	2674288	2676504	PAFAH1B1/ENSG00000007168/clean	0	+	201	0.558313	0.645601	0	1	2	0	1	0	1	2	2	2	0.244028	LowCover
17	2674288	2680163	PAFAH1B1/ENSG00000007168/anti-near	0	+	403	0.506944	0.517352	0	1	1	0	0	0	0	2	2	0	0.205514	LowCover
17	2676606	2680163	PAFAH1B1/ENSG00000007168/anti-near	0	+	100	0.477003	0.442516	0	0	1	0	0	0	0	2	2	2	0.181172	LowCover
17	2683685	2683913	PAFAH1B1/ENSG00000007168/known-exon+anti-near+anti-over	0	+	37	0.560209	0.649351	0	1	1	1	1	0	0	0	0	0	1	LowCover
